# Supplementary material for: Associations between self-reported masticatory dysfunction and frailty: A systematic review and meta-analysis
Source: PLoS One. 2022 Sep 9;17(9):e0273812. doi: 10.1371/journal.pone.0273812 (PMC9462797; doi:10.1371/journal.pone.0273812)
Supplement: S1 Dataset — (XLSX) [file pone.0273812.s002.xlsx]

## Sheet: Sheet1
	Odds ratio	Lower limit	Upper limit
Nakamura 2021	1.52	0.73	3.16
Gu 2019	1.64	1.28	2.08
Woo 2018	2.21	1.61	3.04
Castrejon-Perez 2012	1.97	1.29	3
